# Supplementary material for: The Role of Nurses Caring for Children Diagnosed with Sickle Cell Anemia and Their Families in a Hospital Setting: A Rapid Review of the Recent Literature
Source: Healthcare (Basel). 2025 Feb 14;13(4):413. doi: 10.3390/healthcare13040413 (PMC11855812; doi:10.3390/healthcare13040413)
Supplement: Supplementary file 1 [file healthcare-13-00413-s001.zip]

Archive with 1 entries (1 files):
- healthcare-3374323-supplementary.xlsx
