# Supplementary material for: The Role of Nurses Caring for Children Diagnosed with Sickle Cell Anemia and Their Families in a Hospital Setting: A Rapid Review of the Recent Literature
Source: Healthcare (Basel). 2025 Feb 14;13(4):413. doi: 10.3390/healthcare13040413 (PMC11855812; doi:10.3390/healthcare13040413)
Supplement: Supplementary file 1 [file healthcare-13-00413-s001.zip › healthcare-3374323-supplementary.xlsx]

## Sheet: Folha1
	Table S1. Quality appraisal of included studies
	Primary Studies		Abstract and title	Introduction and aims	Method and data	Sampling	Data analysis	Ethics and bias	Results	Transferability or generalizability	Implications and usefulness	Score	%		Score of quality
	Ajayi et al.	2021	4	3	3	3	4	3	4	3	3	30	0.833333		1	Very Poor
	Arbitre et al.	2021	4	3	4	4	4	3	4	4	4	34	0.944444		2	Poor
	Aurora et al.	2023	3	4	4	3	4	2	4	3	4	31	0.861111		3	Fair
	Cohen et al.	2024	4	4	4	4	4	2	4	3	4	33	0.916667		4	Good
	Ghafuri et al.	2021	4	2	2	2	1	2	4	2	3	22	0.611111
	Heitzer et al.	2024	4	3	3	3	4	4	4	3	3	31	0.861111
	Houwing et al.	2021	4	3	3	3	4	2	3	3	3	28	0.777778
	Razeq et al.	2024	4	2	4	4	4	3	4	4	4	33	0.916667
	Reece-Mills et al.	2023	3	4	2	2	2	2	4	2	3	24	0.666667
	Shaner et al.	2021	4	3	3	4	4	3	3	4	4	32	0.888889
	Teixeira et al.	2023	4	2	4	3	4	3	3	3	3	29	0.805556
	Borges et al.	2020	3	3	4	3	4	2	4	3	3	29	0.805556
	Kingsley	2020	4	4	4	3	4	3	2	3	3	30	0.833333
	Martin et al.	2020	4	3	3	3	4	4	3	3	4	31	0.861111
	Narrative reviews		Is the generator of the narrative a credible or appropriate source?	Is the relationship between the text and its context explained? (where, when, who with, how)	Does the narrative present the events using a logical sequence so the reader or listener can understand how it unfolds?	Do you, as reader or listener of the narrative, arrive at similar conclusions to those drawn by the narrator?	Do the conclusions flow from the narrative account?	Do you consider this account to be a narrative?	Overall appraisal	Compliance rate
	Yates et al.	2024	Yes	Yes	Yes	Yes	Unclear	Yes	Include	0.833333
	Telfer	2019	Yes	Yes	Yes	Yes	Yes	Yes	Include	1
	Systematic reviews		Is the review question clearly and explicitly stated?	Were the inclusion criteria appropriate for the review question?	Was the search strategy appropriate?	Were the sources and resources used to search for studies adequate?	Were the criteria for appraising studies appropriate?	Was critical appraisal conducted by two or more reviewers independently?	Were there methods to minimize errors in data extraction?	Were the methods used to combine studies appropriate?	Was the likelihood of publication bias assessed?	Were recommendations for policy and/or practice supported by the reported data?	Were the specific directives for new research appropriate?	Overall appraisal	Compliance rate
	Alghubaishi & Aldahmashi	2024	Yes	Yes	Yes	Unclear	Unclear	Unclear	Unclear	Yes	Yes	Yes	Yes	Include	0.636364
	Mean compliance rate		0.833333
